# Supplementary material for: Moesin integrates cortical and lamellar actin networks during Drosophila macrophage migration
Source: Nat Commun. 2025 Feb 6;16:1414. doi: 10.1038/s41467-024-55510-5 (PMC11802916; doi:10.1038/s41467-024-55510-5)
Supplement: Supplementary file 16 — Source data [file 41467_2024_55510_MOESM16_ESM.xlsx]

## Sheet: Figure 1c
Figure 1c
	Divergence (Arbitrary units)
	Lamella	Cortex
	-0.013783	-0.0227811
	-0.0136897	-0.0583136
	-0.0100165	-0.0674781
	-0.0208209	-0.0727206
	-0.00996646	-0.0469352
	-0.0160572	-0.0558471
	-0.0113311	-0.0558292
	-0.016397	-0.057757
	-0.0161952	-0.0465518
	-0.0140167	-0.0451895
	-0.0154253	-0.0696239
	-0.0151271	-0.067789
	-0.0237348	-0.0742864

## Sheet: Figure 2b
Figure 2b
	Actin cortical enrichment			Cell body volume (μm3)			Cell body sphericity			Lamella volume (μm3)
	Control	MoesinMut		Control	MoesinMut		Control	MoesinMut		Control	MoesinMut
	1.70326	0.473179		503	825		0.839	0.802		946	890
	2.41341	1.02881		446	741		0.801	0.788		1008	803
	3.00031	0.879208		529	840		0.841	0.792		776	832
	1.63905	1.00068		489	564		0.881	0.841		956	883
	1.30597	0.970531		411	863		0.903	0.833		879	616.13
	2.04421	0.719679		385	452		0.744	0.817		962	906
	1.50414	0.56911		558	499		0.922	0.703		795	975
	1.78144	0.655861		486	632		0.856	0.798		763	714
	1.89998	0.883437
	1.73057	0.912964
	1.73438

## Sheet: Figure 2d
Figure 2d
	Divergence at cortex (arbitrary units)
	Control	MoesinMut
	-0.0227811	-0.0705369
	-0.0583136	0.00444989
	-0.0674781	-0.0376781
	-0.0727206	-0.0359299
	-0.0469352	-0.0118505
	-0.0558471	-0.0599183
	-0.0558292	-0.0127077
	-0.057757	-0.0103814
	-0.0465518	-0.0246096
	-0.0451895	-0.00536043
	-0.0696239	-0.0547221
	-0.067789	-0.0375665
	-0.0742864	-0.0657048
		-0.0221871

## Sheet: Figure 2f
Figure 2f
	Mean MPAct ratio
	Control	MoesinMut
	1.0625	0.640433
	1.39027	0.959555
	0.988144	0.882753
	0.983287	0.722826
	2.05318	0.693297
	0.526939	1.14858
	1.13571	0.981145
	1.18438	1.05788
	2.382	1.426
	1.901	1.65095
	1.003	0.531177
	1.711	0.823
	1.446
	1.314
	1.04
	1.078

## Sheet: Figure 3b
Figure 3b
	Hemocyte speed (μm/min)
	Control	MoesinMut
	2.89	2.3
	2.68	1.52
	2.62	2.17
	2.53	2.03
	2.24	1.98
	3.08	2.34
		2.06

## Sheet: Figure 3c
Figure 3c
	Persistence
	Control	MoesinMut
	0.676334	0.80281
	0.616345	0.818943
	0.69755	0.814718
	0.6167	0.837853
	0.584257	0.883427
	0.576328	0.904187
	0.556017	0.922396
	0.441527	0.930222
	0.100038	0.922837
	0.226126	0.881787
	0.361013	0.93557
	0.492378	0.937254
	0.628239	0.940171
	0.684881	0.944798
	0.809586	0.945219
	0.81224	0.945658
	0.892046	0.883184
	0.8873	0.803118
	0.845847	0.805016
	0.782814	0.801237
	0.726033	0.89547
	0.594424	0.840753
	0.547568	0.805852
	0.436378	0.685354
	0.186645	0.73288
	0.311751	0.646788
	0.893992	0.685101
	0.894948	0.681015
	0.889021	0.6434
	0.872789	0.561046
	0.846063	0.572457
	0.894052	0.548885
	0.914669	0.544579
	0.918901	0.52556
	0.925896	0.623767
	0.922905	0.599503
	0.919283	0.75361
	0.920125	0.821244
	0.92269	0.836943
	0.916052	0.858757
	0.864544	0.860921
	0.881558	0.834368
	0.877119	0.845311
	0.872097	0.854987
	0.883862	0.849449
	0.890069	0.87617
	0.873101	0.881417
	0.876119	0.874242
	0.869593	0.862214
	0.877922	0.864004
	0.904611	0.717407
	0.926014	0.677057
	0.896716	0.574717
	0.864895	0.570541
	0.861654	0.468568
	0.823704	0.264493
	0.821513	0.319179
	0.81236	0.47107
	0.819634	0.46614
	0.659569	0.399309
	0.574528	0.416075
	0.678545	0.508994
	0.631551	0.485249
	0.426808	0.488902
	0.351982	0.521029
	0.421425	0.641562
	0.351393	0.548121
	0.319466	0.497786
	0.321815	0.368055
	0.356188	0.146958
	0.347595	0.723556
	0.389378	0.7612
	0.309302	0.802294
	0.296061	0.854608
	0.315947	0.839559
	0.327491	0.765791
	0.264538	0.760049
	0.111445	0.782226
	0.0888385	0.791707
	0.0546538	0.815844
	0.104554	0.822523
	0.277167	0.822563
	0.264372	0.818187
	0.113991	0.769681
	0.244869	0.727431
	0.404885	0.665072
	0.489342	0.648145
	0.56263	0.685642
	0.663577	0.622017
	0.561947	0.551274
	0.600054	0.484553
	0.462209	0.522338
	0.417001	0.738211
	0.290391	0.833607
	0.127627	0.729009
	0.112921	0.629923
	0.416761	0.653822
	0.310632	0.648865
	0.444607	0.751769
	0.450001	0.584332
	0.554337	0.489583
	0.703295	0.512394
	0.636165	0.446284
	0.630778	0.220956
	0.549215	0.224745
	0.580289	0.336975
	0.572311	0.340635
	0.650503	0.338981
	0.644684	0.364301
	0.660635	0.414846
	0.702611	0.37245
	0.734829	0.623127
	0.589708	0.526646
	0.600873	0.369281
	0.606792	0.317817
	0.615492	0.26308
	0.597319	0.32182
	0.552052	0.356996
	0.541664	0.329607
	0.442069	0.542667
	0.392873	0.62135
	0.3235	0.492343
	0.324796	0.542989
	0.224401	0.550387
	0.0981673	0.622361
	0.238699	0.603408
	0.586693	0.695016
	0.589555	0.654996
	0.610414	0.592306
	0.74601	0.582003
	0.593608	0.739877
	0.60606	0.771083
	0.68455	0.667207
	0.511185	0.62228
	0.497791	0.673183
	0.512122	0.631567
	0.541182	0.643764
	0.533632	0.597206
	0.591117	0.465287
	0.564138	0.350431
	0.581316	0.358066
	0.667103	0.175838
	0.675778	0.184962
	0.67296	0.171593
	0.841076	0.281352
	0.841571	0.357635
	0.866018	0.299374
	0.880903	0.454662
	0.894828	0.386656
	0.902141	0.386788
	0.91906	0.255825
	0.922556	0.276088
	0.915876	0.346063
	0.92723	0.378805
	0.977719	0.408986
	0.983527	0.488876
	0.983922	0.531624
	0.982504	0.62862
	0.983489	0.62237
	0.984319	0.712405
	0.977583	0.801406
	0.975013	0.932237
	0.976849	0.936576
	0.959281	0.904529
	0.179536	0.821689
	0.275912	0.739964
	0.498605	0.598101
	0.518632	0.55606
	0.698225	0.532982
	0.691762	0.476599
	0.64369	0.423703
	0.663287	0.301225
	0.529426	0.251073
	0.530281	0.163957
	0.4092	0.233057
	0.363837	0.427537
	0.255271	0.403652
	0.180119	0.611638
	0.239386	0.586806
	0.211881	0.510082
	0.392354	0.448186
	0.526627	0.561107
	0.585586	0.609455
	0.676975	0.673658
	0.725864	0.697727
	0.786816	0.737857
	0.853673	0.814886
	0.868328	0.812212
	0.880902	0.573996
	0.89466	0.577733
	0.924982	0.591225
	0.930963	0.466689
	0.663175	0.368337
	0.606421	0.500169
	0.561499	0.439954
	0.528781	0.555272
	0.531477	0.545153
	0.489862	0.532999
	0.540515	0.513164
	0.587897	0.567601
	0.55728	0.586091
	0.558242	0.690376
	0.657994	0.71352
	0.667542	0.678789
	0.579779	0.631646
	0.632367	0.676681
	0.54342	0.662715
	0.535459	0.576555
	0.628975	0.613738
	0.50152	0.661763
	0.470177	0.634407
	0.543462	0.6509
	0.622858	0.669384
	0.661145	0.686394
	0.675973	0.619972
	0.770028	0.585665
	0.759331	0.493043
	0.806581	0.387992
	0.773536	0.273448
	0.766451	0.303191
	0.837727	0.437833
	0.486277	0.469318
	0.661437	0.484158
	0.643212	0.493547
	0.60759	0.618985
	0.614109	0.737177
	0.498383	0.567628
	0.552385	0.519045
	0.426391	0.528218
	0.372413	0.69219
	0.264925	0.676121
	0.19333	0.736713
	0.233853	0.709113
	0.233811	0.751076
	0.408489	0.753106
	0.530539	0.749966
	0.622337	0.771694
	0.692566	0.79013
	0.723888	0.810017
	0.7919	0.828137
	0.856015	0.810513
	0.86132	0.853593
	0.868245	0.83928
	0.882783	0.880173
	0.898479	0.785444
	0.520727	0.820059
	0.476514	0.777645
	0.457673	0.290136
	0.242567	0.314749
	0.403136	0.266119
	0.455794	0.330488
	0.390549	0.477725
	0.42017	0.353193
	0.468135	0.308719
	0.511522	0.296917
	0.691612	0.295605
	0.676147	0.315129
	0.733143	0.387679
	0.600774	0.417009
	0.71396	0.440309
	0.576917	0.577205
	0.500698	0.540981
	0.486054	0.60057
	0.452471	0.671375
	0.369909	0.657219
	0.380035	0.656003
	0.267889	0.543458
	0.233868	0.345572
	0.268181	0.258005
	0.249248	0.305198
	0.148478	0.368662
	0.14935	0.419872
	0.177518	0.364254
	0.278917	0.551424
	0.256084	0.55479
	0.100225	0.636784
	0.133229	0.725437
	0.118822	0.698199
	0.162314	0.598591
	0.174553	0.335531
	0.22101	0.23449
	0.35644	0.127327
	0.406035	0.0428281
	0.52325	0.140166
	0.513822	0.197024
	0.524294	0.0564215
	0.614824	0.0532924
	0.605716	0.335745
	0.785704	0.384356
	0.817535	0.269877
	0.881554	0.244401
	0.884062	0.196043
	0.875067	0.224027
	0.854239	0.219877
	0.838769	0.164302
	0.788654	0.203275
	0.790038	0.186912
	0.799263	0.117815
	0.680493	0.232642
	0.65419	0.282335
	0.604495	0.175425
	0.570033	0.0420421
	0.539155	0.144908
	0.496826	0.221367
	0.511407	0.313922
	0.573334	0.407344
	0.696562	0.431171
	0.842232	0.560641
	0.83125	0.665665
	0.822653	0.694733
	0.812942	0.83791
	0.819623	0.829696
	0.850017	0.836249
	0.847445	0.941535
	0.80028	0.909284
	0.774248	0.912147
	0.833313	0.768586
	0.887881	0.735444
	0.888056	0.588292
	0.872684	0.500596
	0.890336	0.501746
	0.751228	0.528628
	0.728187	0.50585
	0.578055	0.415278
	0.568296	0.368173
	0.580578	0.333483
	0.538529	0.0852618
	0.530478	0.138237
	0.53604	0.154332
	0.449491	0.148543
	0.522913	0.189171
	0.423373	0.281054
	0.653907	0.4223
	0.588007	0.496191
	0.795085	0.641632
	0.809994	0.656626
	0.840633	0.732166
	0.899726	0.751706
	0.877579	0.779952
	0.869638	0.730448
	0.409803	0.752559
	0.402047	0.781586
	0.319877	0.785786
	0.206481	0.734177
	0.238543	0.711767
	0.174697	0.777282
	0.101699	0.797445
	0.196874	0.754776
	0.159536	0.743537
	0.325411	0.730581
	0.392997	0.734233
	0.483683	0.734076
	0.490862	0.75486
	0.458691	0.777452
	0.415442	0.846163
	0.303793	0.51127
	0.171047	0.554249
	0.0763014	0.578677
	0.15583	0.585261
	0.161804	0.678094
	0.291585	0.690893
	0.583146	0.733245
	0.77281	0.882033
	0.840528	0.913822
	0.870114	0.91952
	0.854405	0.947416
	0.866751	0.952074
	0.875847	0.950589
	0.930911	0.946883
	0.934886	0.944848
	0.944494	0.952646
	0.931937	0.956789
	0.930043	0.971465
	0.954623	0.967159
	0.943699	0.970548
	0.834	0.968905
	0.658525	0.970221
	0.546532	0.980159
	0.542772	0.981392
	0.299572	0.978896
	0.164499	0.988602
	0.114299	0.986593
	0.190805	0.837948
	0.20922	0.838764
	0.441125	0.938087
	0.547439	0.883016
	0.477935	0.881457
	0.399301	0.892521
	0.220921	0.916479
	0.330916	0.949302
	0.232369	0.710896
	0.0787853	0.655401
	0.0568081	0.630534
	0.169081	0.616121
	0.13087	0.429649
	0.19469	0.280581
	0.242548	0.0357977
	0.277573	0.226566
	0.284377	0.329219
	0.143722	0.401753
	0.0745853	0.439538
	0.125314	0.424057
	0.31913	0.419396
	0.259548	0.522287
	0.288277	0.700037
	0.461318	0.720301
	0.658936	0.719072
	0.67292	0.683834
	0.754419	0.690609
	0.730542	0.777875
	0.733288	0.480198
	0.831032	0.49228
	0.733898	0.451437
	0.758756	0.543357
	0.765875	0.546901
	0.744175	0.57486
	0.677797	0.521908
	0.540269	0.562234
	0.528696	0.503912
	0.386495	0.467777
	0.332144	0.486159
	0.284795	0.5362
	0.421512	0.559897
	0.599512	0.468146
	0.70068	0.508501
	0.676468	0.48688
	0.657493	0.619652
	0.629007	0.590566
	0.605981	0.638527
	0.63771	0.572915
	0.690011	0.631045
	0.693525	0.621795
	0.5419	0.528993
	0.455743	0.434287
	0.264319	0.394199
	0.312333	0.439148
	0.353035	0.383912
	0.314158	0.330909
	0.322037	0.405707
	0.373373	0.573451
	0.440992	0.493834
	0.521764	0.479776
	0.721012	0.582703
	0.746765	0.604433
	0.654089	0.478568
	0.600758	0.410822
	0.679115	0.50218
	0.880686	0.506932
	0.864049	0.502439
	0.853088	0.423054
	0.809426	0.425335
	0.812412	0.485141
	0.803464	0.636539
	0.777439	0.724043
	0.672049	0.59473
	0.681771	0.58615
	0.742805	0.503861
	0.64654	0.477316
	0.626811	0.408233
	0.467457	0.353689
	0.294453	0.319266
	0.302993	0.370329
	0.182819	0.373854
	0.116999	0.431156
	0.223949	0.350542
	0.419484	0.327633
	0.678514	0.465845
	0.682165	0.423228
	0.422801	0.395308
	0.660103	0.49151
	0.657138	0.497913
	0.624058	0.497648
	0.66527	0.572013
	0.695058	0.553835
	0.725732	0.615607
	0.741971	0.679288
	0.71719	0.637655
	0.713324	0.605451
	0.745417	0.631968
	0.95668	0.733871
	0.820537	0.75251
	0.735129	0.76317
	0.693247	0.729078
	0.497132	0.706373
	0.409612	0.732131
	0.379689	0.74435
	0.48716	0.589143
	0.563548	0.543116
	0.643259	0.539683
	0.778443	0.545255
	0.851396	0.533964
	0.82325	0.509888
	0.830654	0.538526
	0.851929	0.572767
	0.705816	0.457813
	0.656583	0.439733
	0.620426	0.394532
	0.65583	0.583816
	0.67305	0.695303
	0.593871	0.679026
	0.55207	0.592116
	0.496495	0.583014
	0.537503	0.251962
	0.564155	0.130034
	0.580193	0.116015
	0.592474	0.10899
	0.586876	0.262862
	0.553819	0.484459
	0.863642	0.39357
	0.887835	0.399624
	0.884566	0.266101
	0.897367	0.42211
	0.876602	0.552769
	0.862439	0.587105
	0.834948	0.542425
	0.821274	0.489237
	0.793099	0.489869
	0.754385	0.404758
	0.714814	0.271305
	0.754388	0.364658
	0.765396	0.204097
	0.831006	0.138327
	0.922815	0.176011
	0.923351	0.225133
	0.863036	0.340591
	0.871551	0.442425
	0.883291	0.5619
	0.882606	0.639771
	0.875905	0.599846
	0.911663	0.632483
	0.91734	0.756422
	0.921061	0.751684
	0.910232	0.669039
	0.906199	0.647542
	0.902355	0.19767
	0.9528	0.273241
	0.854719	0.271325
		0.337037
		0.33707
		0.284516
		0.236587
		0.292028
		0.200449
		0.160053
		0.171925
		0.462354
		0.713963
		0.731173
		0.749976
		0.779098
		0.864781
		0.864766
		0.801991
		0.753784
		0.76581
		0.685262
		0.469654
		0.443689
		0.510631
		0.539717
		0.532763
		0.639677
		0.695221
		0.714185
		0.637476
		0.534894
		0.60595
		0.610667
		0.680059
		0.325463
		0.349383
		0.535127
		0.578885
		0.573022
		0.671283
		0.730675
		0.730119
		0.700087
		0.552308
		0.682155
		0.665297
		0.555593
		0.558659
		0.562955
		0.510106
		0.404849
		0.29227
		0.296505
		0.29211
		0.28633
		0.241558
		0.404994
		0.439974
		0.536049
		0.490697
		0.370502
		0.246251
		0.159296
		0.134184
		0.00926779
		0.104842
		0.276768
		0.272413
		0.243674
		0.233792
		0.26717
		0.232983
		0.276233
		0.326154
		0.425712
		0.366321
		0.497027
		0.467736
		0.565035
		0.588742
		0.665672
		0.650885
		0.694449
		0.737126
		0.680782
		0.769582
		0.643248
		0.661328
		0.688314
		0.425922
		0.409581
		0.368581
		0.427324
		0.383277
		0.221266
		0.26136
		0.21109
		0.0828082
		0.145425
		0.183962
		0.0990867
		0.114163
		0.0712677
		0.237567
		0.285551
		0.210343
		0.210124
		0.160445
		0.126843
		0.100651
		0.152198
		0.0766752
		0.0564359
		0.0833895
		0.137217
		0.134458
		0.057958
		0.136623
		0.299165
		0.427911
		0.361909
		0.391344
		0.347832
		0.416298
		0.438649
		0.675031
		0.592271
		0.60503
		0.55451
		0.44384
		0.397025
		0.471459
		0.400751
		0.451635
		0.264099
		0.273489
		0.336831
		0.247404
		0.217805
		0.340902
		0.366169
		0.565465
		0.610104
		0.537568
		0.581433
		0.647969
		0.6898
		0.746494
		0.758629
		0.712959
		0.680504
		0.558945
		0.477173
		0.40613
		0.413105
		0.332065
		0.358359
		0.289054
		0.336913
		0.301172
		0.438927
		0.491059
		0.56268
		0.572292
		0.771917
		0.834173
		0.910199
		0.900871
		0.77392
		0.824162
		0.779621
		0.755335
		0.697205
		0.694767
		0.661656
		0.533109
		0.502847
		0.278731
		0.104919
		0.0768922
		0.349316
		0.378177
		0.482369
		0.512691
		0.54577
		0.556047
		0.410824
		0.388504
		0.396998
		0.452353
		0.496808
		0.454206
		0.469918
		0.442995
		0.547346
		0.595755
		0.50985
		0.728852
		0.804802
		0.747637
		0.532297
		0.459927
		0.408188
		0.375447
		0.467428
		0.470949
		0.461713
		0.482996
		0.504361
		0.466442
		0.567339
		0.577776
		0.298517
		0.37546
		0.345839
		0.245751
		0.34729
		0.241541
		0.30684
		0.361578
		0.297051
		0.325481
		0.404448
		0.464143
		0.454876
		0.377785
		0.289305
		0.359518
		0.494361
		0.467274
		0.318046
		0.223675
		0.237029
		0.175613
		0.293891
		0.321342
		0.240073
		0.243015
		0.207677
		0.173544
		0.159048
		0.151021
		0.132781
		0.0767332
		0.132244
		0.394147
		0.562492
		0.555614
		0.362173
		0.146193
		0.121707
		0.0739723
		0.102056
		0.143487
		0.359109
		0.453816
		0.488927
		0.467359
		0.400654
		0.578087
		0.630808
		0.653038
		0.636951
		0.52614
		0.553197
		0.45293
		0.456856
		0.386338
		0.409538
		0.507371
		0.394871
		0.424061
		0.479863
		0.491723
		0.618379
		0.615802
		0.699713
		0.709686
		0.767652
		0.74441
		0.58872
		0.722068
		0.79118
		0.795308
		0.78899
		0.81948
		0.825241
		0.808417
		0.811957
		0.803801
		0.75221
		0.899204
		0.882703
		0.842374
		0.770016
		0.777623
		0.696957
		0.572899
		0.55643
		0.547416
		0.468102
		0.516272
		0.496284
		0.527447
		0.559174
		0.533596
		0.495504
		0.473643
		0.585185

## Sheet: Figure 3d
Figure 3d
	Acceleration after collision
	Control	MoesinMut
	0.896333	-0.679815
	3.952	0.644735
	1.40713	3.36915
	0.870894	0.95532
	0.597995	0.97458
	6.25398	1.39195
	2.27551	0.285404
	1.90779	4.06251
	3.49389	-1.97635
	0.523154	-2.64634
	0.985095	0.375954
	1.12507
	0.0242573
	5.30408
	0.633642
	-3.42955
	0.164695
	0.244721
	0.731616
	0.509205
	0.824576
	-3.95174
	0.111831

## Sheet: Figure 3g
Figure 3g
	Percentage of migration defects
		Class I	Class II	Class III	Class IV
	Control	90.4762	0	4.7619	4.7619
	MoeMut	30.4348	17.3913	8.69565	43.4783
	MoeRNAi	36.6667	10	13.3333	40
	ptenMut	40	4	24	32
	sktlMut	35.48	9.67	16.13	38.71
	slikMut	61.9048	9.52381	4.7619	23.8095
	slikRNAi	30.77	15.38	26.92	26.92

## Sheet: Figure 4c
Figure 4c
	Percentage of migration defects
		Class I	Class II	Class III	Class IV
	MoeWT	68.19	27.27	4.54	0
	MoeKN	70	5	15	10
	MoeTD	8.33333	12.5	25	54.1667
	MoeTDKN	75	10	10	5
	MoeTA	83.3333	8.33333	4.16667	4.16667
	MoeTAKN	55	15	10	20

## Sheet: Figure 4e
Figure 4e
	Volume (μm3)					Sphericity
	Cell body		Lamella			Cell body		Cell
	MoeWT	MoeTD	MoeWT	MoeTD		MoeWT	MoeTD	MoeWT	MoeTD
	415	578	1126	460		0.878	0.795	0.402	0.505
	486	841	1029	662		0.728	0.841	0.378	0.499
	605	841	964	737		0.836	0.908	0.407	0.454
	671	699	1027	681		0.831	0.832	0.425	0.448
	734	710	896	567		0.817	0.796	0.403	0.461
	436	585	1303	1130		0.888	0.77	0.371	0.421
	469	607	1019	1039		0.825	0.774	0.386	0.397
	478	520	1091	898		0.801	0.66	0.369	0.363
	580	793	1263	790		0.735	0.866	0.367	0.515
		694		698			0.857		0.481

[truncated: 14 more sheets: Figure 4g, Figure 4h, Figure 5b, Figure 5c, Figure 6b, Figure 6d, Figure 6f, Figure 7b, Figure 7d, Figure 7f, Figure 7h, Figure 7j, Extended data figure 2b, Extended data figure 3b]
